# Supplementary material for: Risk factors for lymph node metastasis of soft tissue sarcomas of the head, neck, and extremities, and the clinical significance of negative lymph node dissection
Source: J Orthop Surg Res. 2022 Mar 18;17:167. doi: 10.1186/s13018-022-03050-3 (PMC8931984; doi:10.1186/s13018-022-03050-3)
Supplement: Supplementary file 1 — Additional file 1: Table S1. Univariate logistics and Multivariate Cox analysis of cancer-specific survival for 2756 patients without LNM. [file 13018_2022_3050_MOESM1_ESM.xlsx]

## Sheet: 1
Additional file 1: Table S1 Univariate logistics and Multivariate Cox analysis of cancer-specific survival for 2,756 patients without LNM.
	Univariate analysis			Multivariate analysis
	HR(95%CI)	p-value		HR(95%CI)	p-value
Age,years
<19	Reference			Reference
≥19	1.738(1.295-2.333)	<0.001		2.111(1.513 - 2.944)	<0.001
Race
White	Reference			Reference
Black	1.527(1.165-2.003)	0.002		1.135(0.907 - 1.42)	0.268
Other	1.193(0.865-1.645)	0.283		1.036(0.786 - 1.367)	0.8
Sex
Female	Reference
Male	0.846(0.715-1.001)	0.051
Year of diagnosis
1988-2005	Reference			Reference
2006-2015	0.624(0.527-0.739)	<0.001		0.997(0.86 - 1.157)	0.969
Site
Head,Face,Neck	Reference			Reference
Upper limb,shoulder	0.464(0.354-0.608)	<0.001		0.727(0.461 - 1.146)	0.17
Lower limb,hip	0.869(0.697-1.084)	0.213		0.848(0.551 - 1.308)	0.456
Grade
I+II	Reference			Reference
III+IV	3.639(2.857-4.634)	<0.001		1.878(1.5 - 2.351)	<0.001
Unknown	1.585(1.221-2.057)	0.001		1.473(1.151 - 1.887)	<0.001
Laterality
Left	Reference			Reference
Right	1.072(0.894-1.285)	0.454		1.087(0.928 - 1.273)	0.303
Unknown	1.61(1.254-2.066)	<0.001		1.517(0.963 - 2.39)	0.072
Histology
Leiomyosarcoma	Reference			Reference
Rhabdomyosarcoma	1.91(1.481-2.465)	<0.001		1.388(1.087 - 1.772)	0.009
Angiosarcoma	2.769(2.191-3.499)	<0.001		1.836(1.507 - 2.238)	<0.001
Ewing sarcoma	0.991(0.697-1.41)	0.962		0.786(0.563 - 1.096)	0.156
Epithelioid sarcoma	1.127(0.789-1.611)	0.512		1.363(0.987 - 1.882)	0.06
Clear cell sarcoma	1.964(1.331-2.896)	0.001		2.176(1.574 - 3.007)	<0.001
Stage
Localized	Reference			Reference
Regional	2.356(1.932-2.873)	<0.001		1.402(1.188 - 1.654)	<0.001
Distant	10.681(6.878-16.586)	<0.001		4.524(3.531 - 5.795)	<0.001
NLND
No	Reference
Yes	0.97(0.757-1.243)	0.811
Size,cm
<4	Reference			Reference
4-10	3.643(2.951-4.496)	<0.001		2.6(2.133 - 3.169)	<0.001
≥10	7.914(6.187-10.123)	<0.001		4.757(3.795 - 5.963)	<0.001
Marital status
Married	Reference			Reference
Never married	0.88(0.72-1.074)	0.208		1.155(0.945 - 1.413)	0.16
Divorced/Widowed/Separated	1.778(1.421-2.226)	<0.001		1.774(1.477 - 2.133)	<0.001
Unknown	0.765(0.475-1.232)	0.27		1.168(0.761 - 1.791)	0.477
Abbreviations: HR, hazard ratio; CI, confidence intervals; NLND, negative lymph node dissection.
